# Supplementary material for: Mediterranean Diet and White Blood Cell Count—A Randomized Controlled Trial
Source: Foods. 2021 Jun 2;10(6):1268. doi: 10.3390/foods10061268 (PMC8227102; doi:10.3390/foods10061268)
Supplement: Supplementary file 1 [file foods-10-01268-s001.zip]

Archive with 2 entries (2 files):
- INFORMATION AND INFORMED CONSENT SHEETS (1).pdf
- SUPPLEMENTARY DATA.pdf
